# Supplementary material for: Bacterial Genomics Reveal the Complex Epidemiology of an Emerging Pathogen in Arctic and Boreal Ungulates
Source: Front Microbiol. 2016 Nov 7;7:1759. doi: 10.3389/fmicb.2016.01759 (PMC5097903; doi:10.3389/fmicb.2016.01759)
Supplement: Supplementary Table 3 — Presence of genes associated with Erysipelothrix rhusiopathiae pathogenicity among the isolates included in this study. [file Table3.XLSX]

## Sheet: Fujisawa
Locus tag	Gene	Location (ref gen)	Function	core gene? (Y/N)
Surface proteins
ERH_0221		253967-256066	Glycoside hydrolase, family 16	Y
ERH_0668	rspA	701546-707524	Biofilm formation, protective antigen	Y
ERH_0728		765909-767441	Internalin-like (leucine-rich)	Y
ERH_0075		89263-94584	Collagen-binding protein	Y
ERH_0561		602164-606858	Glycosyl hydrolase, family 85	Y
ERH_1210	hylC	1284303-1287362	Hyaluronidase	Y
ERH_0278		313069-314967	Unknown (LPXTG-1)	N
ERH_0669	rspB	707761-710133	Biofilm formation	Y
ERH_0150	hylA	175894-178998	Hyaluronidase	Y
ERH_0201		231547-234627	Pectin lyase fold-containing protein	N
ERH_0768	cbpC	813020-814840	Unknown, choline-binding protein	Y
ERH_0299	nanH.1	331513-335109	Neuraminidase	Y
ERH_1139	ushA	1222502-1224670	5'-Nucleotidase	Y
ERH_1454		1537616-1540657	Unknown (LPXTG-2)	N
ERH_0765	hylB	806101-810702	Hyaluronidase	Y
ERH_1687	rspC	1769502-1773878	Biofilm formation	Y
ERH_0161		189075-192599	Peptidase M14	Y
ERH_0407	cbpA	436822-440088	Unknown, choline-binding protein	Y
ERH_0094	spaA.1	112931-114811	Unknown, protective antigen	N
ERH_0260		296597-301168	Proteinase	Y
ERH_0777		822186-823952	Dipeptidase	Y
ERH_1258		1330075-1333392	Unknown ("hypothetical protein")	N
ERH_1436		1515378-1519616	Collagen-binding protein	Y
ERH_1472		1555822-1557471	Internalin-like	N
Antioxidant proteins
ERH_0162	tpx	192649-193137	Thiol peroxidase	Y
ERH_0175	ahpC	208200-208865	Alkyl-hydroperoxide reductase	Y
ERH_0356	nrdH	390960-391214	Glutaredoxin	Y
ERH_0375	trxA.1	407717-408028	Thioredoxin	Y
ERH_1065	sodA	1143169-1143780	Superoxide dismutase	Y
ERH_1311	trxB.1	1374774-1375652	Thioredoxin-disulfide reductase	Y
ERH_1345	ahpD	1407072-1407428	Alkylhydroperoxide reductase	Y
ERH_1500	trxA.2	1585134-1585442	Thioredoxin	Y
ERH_1541	trxB.2	1624078-1625013	Thioredoxin-disulfide reductase	Y
Phospholipase
ERH_0072		74708-75616	Patatin-like phospholipase	Y
ERH_0083		101498-102091	Phospholipase/Carboxylesterase family	Y
ERH_0148	pldB	174083-174910	Lysophospholipase	Y
ERH_0333	cls	363488-365014	Cardiolipin synthetase	Y
ERH_0334		365022-365876	Patatin-like phospholipase	Y
ERH_0347		381130-381732	Phospholipase/carboxylesterase	Y
ERH_0388		417904-418650	Phospholipase D	Y
ERH_1214		1290388-1291194	Lysophospholipase	Y
ERH_1433		1512331-1513185	Lysophospholipase	Y
Hemolysins
ERH_0467		512956-514284	Hemolysin-related protein	Y
ERH_0649		678282-678941	Hemolysin III	Y
Other extracellular proteins
ERH_0761	nanH.2	802905-804128	Neuraminidase	Y
ERH_1034		1092357-1093979	Fibronectin-binding protein	Y
ERH_1356		1418103-1419023	Adhesin	Y
ERH_1467		1550913-1553240	Biofilm formation	N
cps-lic gene cluster
ERH_0855		907787-909115	exopolysaccharide biosynthesis polyprenyl glycosylphosphotransferase	Y
ERH_0856		909184-910956		N
ERH_0857		910966-912171	glycosyl transferase	Y
ERH_0858	capD	912177-913190	capD	Y
ERH_0859		913191-914300	NAD-dependent epimerase/dehydratase	Y
ERH_0860	wecB	914301-915425	wecB	Y
ERH_0861		915425-916597	glycosyl transferase	Y
ERH_0862		916655-918400	bifunctional CTP:phosphocholine cytidylyltransferase/choline kinase	Y
ERH_0863	licD.2	918401-919234	licD.2	Y
ERH_0864		919227-920165	integral membrane protein	Y
ERH_0865		920279-922036	bifunctional CTP:phosphocholine	Y
